# Supplementary material for: An evaluation of community pharmacy-based services for type 2 diabetes in an Indonesian setting: patient survey
Source: PeerJ. 2015 Dec 10;3:e1449. doi: 10.7717/peerj.1449 (PMC4690368; doi:10.7717/peerj.1449)
Supplement: Supplemental Information 1 [file peerj-03-1449-s001.xlsx]

## Sheet: Sheet1
no patientsources		Q1	Q2	Q3	Q4	Q5	Q6	Q7	Q8	Q9_A1	Q9_A2	Q9_A3	Q9_B1	Q9_B2	Q9_B3a	Q9_B3b	Q9_B3c	Q9_B3d	Q9_B3e	Q9_B4	Q9_B5	Q9_B6	Q9_B7	Q9_B8	Q9_B9	Q9_B10	Q9_B11	Q9_C1a	Q9_C1b	Q9_C1c	Q9_C1d	Q9_C1e	Q9_C2b	Q9_C2c	Q9_C2d	Q9_C2a	Q9_C2e	Q9_C2f	Q9_C3	Q9_C1	Q9_C2	Q9_C3	Q9_A1	Q9_A2	Q9_A3	Q9_B1	Q9_B2	Q9_B3a	Q9_B3b
Ph01_01	2.00	2.00	52.00	1.00	4.00	3.00	1.00	1.00	3.00	1.00	1.00	1.00	2.00	2.00	2.00	2.00	2.00	1.00	1.00	1.00	1.00	1.00	1.00	1.00	1.00	1.00	1.00	1.00	1.00	1.00	1.00	1.00	2.00	2.00	2.00	2.00	2.00	2.00	1.00	6.00	6.00	6.00	6.00	6.00	6.00	6.00	6.00	6.00	6.00
Ph01_02	1.00	2.00	59.00	1.00	7.00	1.00	3.00	2.00	2.00	1.00	1.00	1.00	2.00	2.00	2.00	2.00	2.00	2.00	2.00	1.00	1.00	2.00	2.00	2.00	2.00	2.00	2.00	2.00	2.00	1.00	2.00	2.00	2.00	2.00	2.00	1.00	2.00	2.00	2.00	4.00	5.00	5.00	3.00	4.00	4.00	4.00	5.00	4.00	5.00
Ph01_03	1.00	1.00	50.00	1.00	4.00	1.00	2.00	2.00	5.00	1.00	1.00	1.00	2.00	2.00	1.00	2.00	2.00	2.00	2.00	1.00	1.00	1.00	2.00	2.00	2.00	2.00	2.00	2.00	2.00	2.00	2.00	2.00	2.00	2.00	2.00	2.00	2.00	2.00	2.00	6.00	6.00	6.00	5.00	5.00	6.00	5.00	6.00	6.00	6.00
Ph01_04	1.00	1.00	66.00	1.00	7.00	1.00	4.00	2.00	1.00	1.00	1.00	1.00	1.00	2.00	1.00	2.00	1.00	1.00	1.00	2.00	2.00	1.00	2.00	2.00	2.00	2.00	2.00	1.00	2.00	2.00	2.00	2.00	2.00	2.00	2.00	2.00	2.00	2.00	1.00	6.00	6.00	6.00	6.00	6.00	6.00	6.00	6.00	6.00	6.00
Ph01_05	1.00	1.00	49.00	1.00	4.00	1.00	2.00	2.00	1.00	1.00	1.00	2.00	2.00	1.00	2.00	2.00	2.00	2.00	2.00	2.00	2.00	2.00	2.00	2.00	2.00	2.00	2.00	2.00	2.00	2.00	2.00	2.00	2.00	2.00	2.00	2.00	2.00	2.00	2.00	5.00	5.00	5.00	6.00	5.00	6.00	6.00	5.00	5.00	6.00
Ph01_06	1.00	1.00	60.00	1.00	7.00	3.00	3.00	2.00	3.00	1.00	1.00	1.00	1.00	1.00	1.00	2.00	2.00	2.00	2.00	2.00	2.00	1.00	2.00	2.00	2.00	2.00	2.00	2.00	2.00	2.00	2.00	2.00	2.00	2.00	2.00	2.00	1.00	2.00	2.00	4.00	4.00	3.00	3.00	3.00	3.00	3.00	3.00	3.00	3.00
Ph01_07	1.00	1.00	70.00	1.00	5.00	1.00	4.00	2.00	1.00	1.00	1.00	1.00	1.00	1.00	1.00	2.00	1.00	1.00	1.00	1.00	1.00	2.00	2.00	2.00	2.00	2.00	2.00	1.00	1.00	1.00	1.00	1.00	2.00	2.00	2.00	1.00	1.00	1.00	1.00	6.00	6.00	6.00	6.00	6.00	6.00	6.00	6.00	6.00	6.00
Ph01_08	1.00	2.00	80.00	1.00	2.00	3.00	1.00	4.00	2.00	1.00	1.00	1.00	1.00	1.00	1.00	1.00	1.00	1.00	2.00	2.00	1.00	1.00	1.00	2.00	1.00	2.00	2.00	2.00	2.00	2.00	2.00	2.00	2.00	2.00	2.00	2.00	2.00	1.00	1.00	4.00	3.00	3.00	3.00	4.00	5.00	5.00	4.00	3.00	3.00
Ph01_09	1.00	2.00	60.00	1.00	4.00	3.00	2.00	4.00	1.00	1.00	1.00	1.00	1.00	1.00	1.00	2.00	2.00	1.00	1.00	1.00	1.00	2.00	1.00	2.00	1.00	2.00	2.00	1.00	1.00	1.00	1.00	1.00	2.00	2.00	2.00	1.00	1.00	1.00	1.00	6.00	6.00	6.00	6.00	6.00	6.00	1.00	6.00	6.00	6.00
Ph01_10	2.00	1.00	71.00	1.00	4.00	3.00	2.00	4.00	2.00	1.00	1.00	1.00	2.00	2.00	1.00	2.00	2.00	1.00	2.00	2.00	2.00	2.00	2.00	2.00	2.00	2.00	2.00	2.00	2.00	2.00	2.00	2.00	2.00	2.00	2.00	2.00	2.00	2.00	2.00	6.00	6.00	6.00	6.00	6.00	6.00	1.00	6.00	6.00	6.00
Ph01_11	2.00	1.00	57.00	1.00	6.00	3.00	1.00	4.00	2.00	1.00	1.00	1.00	2.00	2.00	2.00	2.00	2.00	2.00	2.00	2.00	2.00	2.00	2.00	2.00	2.00	2.00	2.00	2.00	2.00	2.00	2.00	2.00	2.00	2.00	2.00	2.00	2.00	2.00	2.00	3.00	3.00	3.00	5.00	5.00	5.00	1.00	5.00	5.00	5.00
Ph01_12	2.00	1.00	57.00	1.00	6.00	2.00	2.00	2.00	2.00	1.00	1.00	1.00	2.00	2.00	1.00	1.00	1.00	1.00	2.00	1.00	2.00	2.00	1.00	2.00	1.00	2.00	2.00	1.00	2.00	1.00	1.00	1.00	2.00	2.00	2.00	2.00	2.00	2.00	2.00	6.00	6.00	6.00	1.00	1.00	6.00	6.00	6.00	6.00	1.00
Ph01_13	2.00	2.00	53.00	1.00	4.00	3.00	2.00	4.00	2.00	1.00	1.00	1.00	2.00	2.00	2.00	2.00	2.00	1.00	1.00	2.00	2.00	2.00	2.00	2.00	2.00	2.00	2.00	2.00	2.00	2.00	2.00	2.00	2.00	2.00	2.00	2.00	2.00	2.00	2.00	6.00	6.00	5.00	4.00	4.00	6.00	6.00	6.00	5.00	5.00
Ph01_14	2.00	2.00	59.00	1.00	5.00	3.00	1.00	4.00	3.00	1.00	1.00	1.00	2.00	1.00	1.00	2.00	1.00	1.00	1.00	1.00	1.00	2.00	2.00	2.00	2.00	2.00	2.00	2.00	2.00	2.00	2.00	2.00	2.00	2.00	2.00	2.00	2.00	2.00	2.00	6.00	6.00	6.00	3.00	6.00	6.00	6.00	6.00	6.00	6.00
Ph01_15	2.00	2.00	50.00	1.00	4.00	3.00	2.00	4.00	1.00	1.00	1.00	1.00	2.00	2.00	1.00	2.00	2.00	1.00	1.00	2.00	1.00	2.00	1.00	1.00	1.00	2.00	2.00	1.00	1.00	1.00	2.00	1.00	2.00	2.00	2.00	1.00	1.00	1.00	1.00	3.00	6.00	6.00	1.00	1.00	6.00	1.00	6.00	6.00	6.00
Ph01_16	1.00	2.00	45.00	1.00	6.00	1.00	4.00	2.00	1.00	1.00	1.00	1.00	2.00	2.00	2.00	2.00	2.00	2.00	2.00	2.00	2.00	2.00	2.00	2.00	2.00	2.00	2.00	2.00	2.00	2.00	2.00	2.00	2.00	2.00	2.00	2.00	2.00	2.00	2.00	6.00	6.00	6.00	1.00	1.00	1.00	1.00	1.00	1.00	1.00
Ph01_17	1.00	1.00	77.00	1.00	4.00	3.00	1.00	4.00	1.00	1.00	1.00	1.00	2.00	2.00	2.00	2.00	2.00	2.00	2.00	2.00	2.00	2.00	2.00	2.00	2.00	2.00	2.00	2.00	2.00	2.00	2.00	2.00	2.00	2.00	2.00	2.00	2.00	2.00	2.00	6.00	6.00	6.00	1.00	1.00	1.00	1.00	1.00	1.00	1.00
Ph01_18	1.00	1.00	71.00	1.00	3.00	1.00	1.00	4.00	3.00	1.00	1.00	1.00	2.00	2.00	1.00	2.00	2.00	1.00	2.00	2.00	2.00	2.00	2.00	2.00	2.00	2.00	2.00	2.00	2.00	2.00	2.00	2.00	2.00	2.00	2.00	2.00	2.00	2.00	2.00	6.00	6.00	6.00	4.00	4.00	6.00	6.00	5.00	6.00	5.00
Ph01_19	1.00	2.00	78.00	1.00	4.00	3.00	2.00	4.00	3.00	1.00	1.00	1.00	2.00	2.00	2.00	2.00	1.00	1.00	2.00	2.00	2.00	2.00	2.00	2.00	2.00	2.00	2.00	2.00	2.00	2.00	2.00	2.00	2.00	2.00	2.00	2.00	2.00	2.00	2.00	6.00	2.00	6.00	2.00	2.00	2.00	2.00	6.00	6.00	2.00
Ph01_20	1.00	1.00	61.00	1.00	6.00	1.00	4.00	4.00	3.00	1.00	1.00	1.00	1.00	1.00	1.00	1.00	1.00	1.00	1.00	1.00	1.00	1.00	1.00	2.00	2.00	2.00	2.00	1.00	1.00	1.00	2.00	2.00	2.00	2.00	2.00	2.00	2.00	2.00	1.00	6.00	6.00	6.00	6.00	5.00	6.00	5.00	6.00	6.00	6.00
Ph01_21	1.00	2.00	60.00	1.00	4.00	3.00	3.00	4.00	2.00	1.00	1.00	1.00	1.00	1.00	1.00	2.00	1.00	1.00	2.00	1.00	1.00	2.00	2.00	2.00	2.00	2.00	2.00	1.00	1.00	1.00	2.00	2.00	2.00	2.00	2.00	2.00	2.00	2.00	1.00	6.00	6.00	6.00	5.00	5.00	6.00	3.00	5.00	6.00	5.00
Ph02_01	1.00	1.00	51.00	1.00	3.00	1.00	2.00	2.00	2.00	1.00	1.00	1.00	1.00	1.00	1.00	2.00	2.00	1.00	1.00	1.00	1.00	2.00	1.00	1.00	1.00	2.00	2.00	1.00	1.00	1.00	1.00	2.00	1.00	1.00	1.00	1.00	1.00	1.00	2.00	6.00	6.00	6.00	6.00	6.00	6.00	6.00	6.00	6.00	6.00
Ph02_02	1.00	2.00	57.00	1.00	7.00	1.00	4.00	2.00	1.00	1.00	1.00	1.00	1.00	1.00	1.00	1.00	1.00	1.00	1.00	1.00	1.00	1.00	1.00	1.00	1.00	1.00	1.00	1.00	2.00	1.00	1.00	1.00	1.00	1.00	1.00	1.00	1.00	1.00	1.00	6.00	6.00	6.00	6.00	6.00	6.00	6.00	6.00	6.00	6.00
Ph02_03	1.00	2.00	40.00	1.00	6.00	2.00	2.00	2.00	1.00	1.00	1.00	1.00	1.00	1.00	1.00	1.00	1.00	1.00	1.00	1.00	2.00	1.00	1.00	1.00	2.00	2.00	2.00	1.00	1.00	1.00	2.00	2.00	1.00	1.00	1.00	1.00	1.00	2.00	1.00	5.00	6.00	5.00	3.00	4.00	5.00	6.00	5.00	5.00	6.00
Ph02_04	1.00	2.00	65.00	1.00	6.00	1.00	2.00	4.00	1.00	1.00	1.00	1.00	1.00	2.00	1.00	1.00	1.00	1.00	1.00	1.00	1.00	1.00	1.00	1.00	1.00	2.00	2.00	1.00	2.00	2.00	2.00	2.00	1.00	2.00	2.00	1.00	1.00	1.00	1.00	6.00	5.00	6.00	5.00	3.00	5.00	5.00	5.00	5.00	5.00
Ph02_05	1.00	1.00	48.00	1.00	4.00	1.00	2.00	2.00	2.00	1.00	1.00	1.00	2.00	1.00	2.00	2.00	2.00	2.00	2.00	2.00	2.00	2.00	2.00	2.00	2.00	2.00	2.00	2.00	2.00	2.00	2.00	2.00	2.00	2.00	2.00	2.00	2.00	2.00	2.00	5.00	6.00	5.00	5.00	6.00	6.00	6.00	6.00	5.00	5.00
Ph02_06	1.00	1.00	47.00	1.00	4.00	2.00	2.00	2.00	1.00	1.00	1.00	1.00	1.00	1.00	1.00	2.00	2.00	1.00	2.00	2.00	1.00	2.00	1.00	1.00	2.00	2.00	1.00	1.00	1.00	1.00	1.00	2.00	1.00	2.00	2.00	1.00	1.00	1.00	2.00
Ph02_07	1.00	1.00	40.00	1.00	5.00	1.00	3.00	2.00	2.00	1.00	1.00	2.00	2.00	2.00	1.00	2.00	2.00	2.00	2.00	2.00	2.00	2.00	2.00	2.00	2.00	2.00	2.00	2.00	2.00	2.00	2.00	2.00	2.00	2.00	2.00	2.00	2.00	2.00	2.00	6.00	6.00	3.00	4.00	4.00	4.00	4.00	4.00	4.00	4.00
Ph02_08	1.00	2.00	52.00	1.00	2.00	3.00	2.00	2.00	2.00	1.00	1.00	1.00	2.00	2.00	2.00	2.00	2.00	2.00	1.00	1.00	1.00	1.00	1.00	1.00	2.00	2.00	2.00	1.00	1.00	1.00	2.00	2.00	1.00	2.00	1.00	1.00	1.00	1.00	2.00	5.00	5.00	5.00	5.00	5.00	5.00	5.00	5.00	5.00	5.00
Ph02_09	1.00	2.00	62.00	1.00	2.00	3.00	1.00	4.00	2.00	1.00	1.00	2.00	2.00	2.00	2.00	2.00	2.00	2.00	2.00	2.00	2.00	2.00	2.00	2.00	2.00	2.00	2.00	2.00	2.00	2.00	2.00	2.00	2.00	2.00	2.00	2.00	2.00	2.00	2.00	6.00	6.00	6.00	6.00	6.00	5.00	1.00	5.00	5.00	6.00
Ph02_10	1.00	1.00	59.00	1.00	7.00	3.00	2.00	1.00	1.00	1.00	1.00	1.00	1.00	1.00	1.00	1.00	1.00	1.00	1.00	1.00	1.00	1.00	1.00	1.00	1.00	1.00	1.00	1.00	1.00	1.00	1.00	1.00	1.00	2.00	1.00	1.00	1.00	1.00	1.00	6.00	6.00	6.00	5.00	5.00	5.00	4.00	5.00	6.00	6.00
Ph02_11	1.00	1.00	38.00	1.00	6.00	1.00	2.00	1.00	1.00	1.00	1.00	1.00	1.00	2.00	1.00	2.00	2.00	1.00	2.00	2.00	2.00	1.00	2.00	2.00	2.00	2.00	1.00	1.00	1.00	1.00	1.00	2.00	2.00	2.00	2.00	2.00	2.00	2.00	1.00	6.00	6.00	6.00	6.00	6.00	6.00	1.00	6.00	6.00	4.00
Ph02_12	1.00	1.00	55.00	1.00	6.00	1.00	4.00	1.00	1.00	1.00	1.00	1.00	1.00	1.00	1.00	1.00	1.00	1.00	1.00	1.00	1.00	1.00	1.00	1.00	1.00	1.00	1.00	1.00	1.00	1.00	1.00	1.00	2.00	2.00	2.00	2.00	2.00	1.00	1.00	6.00	6.00	6.00	4.00	3.00	6.00	6.00	6.00	6.00	6.00
Ph02_13	1.00	2.00	54.00	1.00	6.00	1.00	4.00	4.00	1.00	1.00	1.00	1.00	1.00	1.00	1.00	1.00	1.00	1.00	1.00	1.00	1.00	1.00	1.00	1.00	1.00	1.00	1.00	1.00	2.00	2.00	1.00	1.00	1.00	2.00	2.00	2.00	2.00	1.00	1.00	5.00	6.00	6.00	6.00	4.00	6.00	6.00	6.00	4.00	6.00
Ph02_14	1.00	2.00	54.00	1.00	3.00	2.00	1.00	4.00	3.00	1.00	1.00	1.00	1.00	1.00	1.00	1.00	1.00	1.00	1.00	1.00	1.00	1.00	1.00	2.00	2.00	2.00	2.00	1.00	2.00	1.00	2.00	2.00	1.00	2.00	1.00	1.00	1.00	1.00	1.00	3.00	4.00	6.00	4.00	1.00	4.00	4.00	4.00	4.00	4.00
Ph02_15	1.00	1.00	81.00	1.00	3.00	3.00	1.00	4.00	2.00	1.00	1.00	1.00	1.00	1.00	1.00	1.00	1.00	1.00	1.00	1.00	1.00	1.00	1.00	1.00	1.00	1.00	1.00	1.00	1.00	1.00	1.00	1.00	1.00	1.00	1.00	1.00	1.00	1.00	1.00	6.00	6.00	6.00	6.00	6.00	6.00	6.00	6.00	6.00	6.00
Ph02_16	1.00	2.00	70.00	1.00	4.00	3.00	2.00	1.00	1.00	1.00	1.00	1.00	2.00	2.00	1.00	1.00	1.00	1.00	1.00	1.00	1.00	1.00	1.00	1.00	1.00	2.00	1.00	2.00	1.00	1.00	1.00	1.00	2.00	2.00	1.00	1.00	2.00	1.00	2.00	3.00	3.00	3.00	2.00	2.00	4.00	4.00	4.00	5.00	4.00
Ph02_17	1.00	2.00	53.00	1.00	4.00	3.00	2.00	4.00	1.00	1.00	1.00	1.00	2.00	1.00	1.00	1.00	1.00	1.00	1.00	2.00	2.00	1.00	2.00	2.00	2.00	2.00	2.00	2.00	2.00	2.00	2.00	2.00	2.00	2.00	2.00	2.00	2.00	2.00	1.00	6.00	6.00	6.00	4.00	6.00	6.00	6.00	6.00	6.00	6.00
Ph02_18	1.00	1.00	45.00	1.00	6.00	1.00	2.00	4.00	2.00	1.00	1.00	1.00	1.00	1.00	1.00	2.00	1.00	1.00	1.00	1.00	1.00	1.00	1.00	1.00	1.00	1.00	1.00	1.00	1.00	1.00	1.00	2.00	1.00	1.00	1.00	2.00	1.00	1.00	1.00	6.00	6.00	6.00	6.00	6.00	6.00	1.00	6.00	6.00	6.00
Ph03_01	1.00	2.00	76.00	1.00	1.00	3.00	2.00	4.00	2.00	1.00	1.00	1.00	1.00	1.00	1.00	2.00	1.00	1.00	2.00	2.00	1.00	1.00	2.00	2.00	2.00	2.00	2.00	1.00	2.00	1.00	1.00	2.00	1.00	1.00	1.00	1.00	1.00	2.00	1.00	6.00	6.00	6.00	6.00	6.00	6.00	1.00	6.00	6.00	5.00
Ph03_02	1.00	2.00	72.00	1.00	4.00	3.00	1.00	4.00	1.00	1.00	1.00	2.00	1.00	1.00	1.00	1.00	1.00	1.00	1.00	1.00	1.00	1.00	1.00	2.00	2.00	1.00	1.00	1.00	2.00	1.00	1.00	2.00	1.00	2.00	2.00	1.00	1.00	1.00	1.00	6.00	6.00	6.00	6.00	6.00	6.00	6.00	6.00	6.00	6.00
Ph03_03	1.00	2.00	43.00	1.00	3.00	1.00	1.00	3.00	1.00	1.00	1.00	1.00	1.00	1.00	1.00	1.00	1.00	1.00	2.00	1.00	1.00	1.00	1.00	2.00	2.00	1.00	2.00	1.00	1.00	1.00	2.00	2.00	1.00	1.00	1.00	1.00	1.00	1.00	1.00	6.00	6.00	6.00	6.00	6.00	6.00	6.00	6.00	6.00	4.00
Ph03_04	1.00	2.00	64.00	1.00	4.00	3.00	1.00	4.00	2.00	1.00	1.00	1.00	1.00	1.00	1.00	2.00	2.00	1.00	1.00	1.00	1.00	1.00	1.00	2.00	1.00	2.00	2.00	1.00	2.00	2.00	2.00	1.00	2.00	2.00	2.00	2.00	2.00	2.00	1.00	6.00	6.00	6.00	6.00	6.00	6.00	1.00	6.00	6.00	6.00
Ph03_05	1.00	2.00	58.00	1.00	4.00	3.00	1.00	2.00	3.00	1.00	1.00	1.00	1.00	1.00	1.00	1.00	1.00	1.00	1.00	2.00	1.00	1.00	1.00	2.00	1.00	1.00	2.00	1.00	1.00	1.00	1.00	1.00	1.00	2.00	1.00	1.00	1.00	1.00	2.00	6.00	6.00	6.00	6.00	6.00	6.00	6.00	6.00	6.00	6.00
Ph03_06	1.00	1.00	68.00	1.00	4.00	3.00	1.00	4.00	1.00	1.00	1.00	2.00	1.00	1.00	1.00	2.00	1.00	1.00	2.00	1.00	1.00	2.00	1.00	2.00	2.00	2.00	2.00	1.00	1.00	1.00	2.00	2.00	1.00	2.00	1.00	1.00	1.00	1.00	2.00	6.00	6.00	1.00	4.00	6.00	5.00	5.00	5.00	4.00	4.00
Ph03_07	2.00	2.00	64.00	1.00	3.00	3.00	1.00	1.00	2.00	1.00	1.00	1.00	2.00	1.00	1.00	2.00	1.00	1.00	2.00	2.00	2.00	2.00	2.00	2.00	2.00	2.00	2.00	2.00	2.00	2.00	2.00	2.00	2.00	2.00	2.00	2.00	2.00	2.00	2.00	5.00	6.00	6.00	6.00	5.00	6.00	5.00	6.00	6.00	6.00
Ph03_08	2.00	2.00	64.00	1.00	4.00	3.00	1.00	1.00	2.00	1.00	1.00	1.00	2.00	2.00	1.00	2.00	1.00	1.00	1.00	2.00	2.00	1.00	1.00	1.00	2.00	2.00	2.00	2.00	2.00	2.00	2.00	2.00	2.00	2.00	2.00	2.00	2.00	2.00	2.00	5.00	6.00	6.00	5.00	5.00	6.00	2.00	5.00	6.00	6.00
Ph03_09	2.00	2.00	62.00	1.00	2.00	3.00	1.00	2.00	2.00	1.00	1.00	1.00	1.00	2.00	1.00	1.00	1.00	1.00	1.00	2.00	2.00	1.00	2.00	2.00	2.00	2.00	2.00	2.00	2.00	2.00	2.00	2.00	2.00	2.00	2.00	2.00	1.00	2.00	2.00	6.00	6.00	6.00	6.00	6.00	6.00	6.00	6.00	6.00	5.00
Ph03_10	2.00	2.00	60.00	1.00	3.00	3.00	1.00	1.00	2.00	1.00	1.00	1.00	1.00	1.00	1.00	1.00	1.00	1.00	1.00	1.00	1.00	1.00	1.00	1.00	1.00	1.00	1.00	1.00	1.00	1.00	1.00	1.00	2.00	1.00	1.00	1.00	1.00	1.00	1.00	6.00	6.00	6.00	6.00	5.00	6.00	6.00	6.00	6.00	6.00
Ph03_11	2.00	1.00	65.00	1.00	4.00	3.00	1.00	1.00	2.00	1.00	1.00	2.00	2.00	2.00	2.00	2.00	2.00	2.00	2.00	2.00	2.00	2.00	2.00	2.00	2.00	2.00	2.00	2.00	2.00	2.00	2.00	2.00	2.00	2.00	2.00	2.00	2.00	2.00	2.00	5.00	5.00	5.00	3.00	3.00	3.00	3.00	3.00	5.00	5.00
Ph03_12	2.00	2.00	55.00	1.00	4.00	3.00	1.00	1.00	2.00	1.00	1.00	2.00	2.00	2.00	2.00	2.00	2.00	2.00	2.00	2.00	2.00	2.00	2.00	2.00	2.00	2.00	2.00	2.00	2.00	2.00	2.00	2.00	2.00	2.00	2.00	2.00	2.00	2.00	2.00	5.00	5.00	5.00	5.00	3.00	3.00	5.00	5.00	5.00	3.00
Ph03_13	2.00	2.00	59.00	1.00	4.00	3.00	1.00	2.00	2.00	1.00	1.00	1.00	1.00	1.00	1.00	1.00	1.00	1.00	1.00	1.00	1.00	1.00	1.00	1.00	1.00	1.00	1.00	1.00	1.00	2.00	1.00	1.00	2.00	2.00	2.00	2.00	1.00	1.00	1.00	6.00	6.00	6.00	6.00	6.00	6.00	6.00	6.00	6.00	6.00
Ph03_14	2.00	1.00	61.00	1.00	4.00	3.00	1.00	2.00	3.00	1.00	1.00	1.00	2.00	2.00	1.00	2.00	2.00	1.00	2.00	2.00	2.00	2.00	2.00	2.00	2.00	2.00	2.00	1.00	2.00	2.00	2.00	2.00	2.00	2.00	2.00	2.00	2.00	2.00	2.00	6.00	6.00	6.00	5.00	5.00	6.00	1.00	6.00	6.00	6.00
Ph03_15	2.00	1.00	56.00	1.00	6.00	1.00	3.00	2.00	2.00	1.00	1.00	1.00	2.00	2.00	1.00	1.00	1.00	1.00	1.00	2.00	2.00	2.00	1.00	2.00	2.00	2.00	2.00	1.00	2.00	1.00	2.00	2.00	2.00	2.00	2.00	2.00	2.00	1.00	2.00	6.00	6.00	6.00	1.00	1.00	6.00	6.00	6.00	6.00	6.00
Ph03_16	2.00	2.00	50.00	1.00	4.00	3.00	3.00	4.00	2.00	1.00	1.00	1.00	2.00	2.00	1.00	1.00	2.00	2.00	1.00	2.00	2.00	2.00	2.00	2.00	2.00	2.00	2.00	2.00	2.00	2.00	2.00	2.00	2.00	2.00	2.00	2.00	2.00	2.00	2.00	6.00	6.00	6.00	6.00	6.00	6.00	6.00	6.00	6.00	6.00
Ph03_17	2.00	2.00	55.00	1.00	3.00	3.00	1.00	4.00	3.00	1.00	1.00	1.00	1.00	1.00	1.00	1.00	2.00	1.00	1.00	1.00	1.00	1.00	1.00	1.00	1.00	1.00	1.00	1.00	1.00	2.00	1.00	2.00	2.00	2.00	2.00	2.00	2.00	2.00	2.00	6.00	6.00	6.00	6.00	6.00	6.00	6.00	6.00	6.00	6.00
Ph03_18	2.00	1.00	55.00	1.00	4.00	1.00	2.00	2.00	3.00	1.00	1.00	1.00	1.00	1.00	1.00	2.00	1.00	1.00	1.00	2.00	2.00	2.00	1.00	1.00	2.00	1.00	2.00	2.00	2.00	2.00	2.00	2.00	2.00	2.00	2.00	2.00	2.00	2.00	2.00	6.00	5.00	5.00	6.00	6.00	6.00	2.00	6.00	6.00	6.00
Ph03_19	2.00	2.00	56.00	1.00	4.00	3.00	1.00	4.00	3.00	1.00	1.00	1.00	2.00	2.00	1.00	2.00	1.00	2.00	2.00	2.00	2.00	2.00	2.00	2.00	2.00	2.00	2.00	2.00	2.00	2.00	2.00	2.00	2.00	2.00	2.00	2.00	2.00	2.00	2.00	6.00	6.00	6.00	6.00	5.00	6.00	4.00	6.00	6.00	6.00
Ph03_20	2.00	2.00	54.00	1.00	4.00	3.00	1.00	2.00	2.00	1.00	1.00	1.00	2.00	2.00	1.00	1.00	2.00	1.00	2.00	2.00	2.00	2.00	2.00	2.00	2.00	2.00	2.00	1.00	2.00	1.00	2.00	2.00	1.00	2.00	2.00	2.00	2.00	2.00	2.00	6.00	6.00	6.00	6.00	6.00	6.00	1.00	6.00	6.00	6.00
Ph04_01	2.00	2.00	54.00	1.00	4.00	3.00	1.00	2.00	5.00	1.00	1.00	1.00	2.00	2.00	2.00	2.00	2.00	2.00	2.00	2.00	2.00	2.00	2.00	2.00	2.00	2.00	2.00	2.00	2.00	2.00	2.00	2.00	2.00	2.00	2.00	2.00	2.00	2.00	2.00	6.00	6.00	6.00	1.00	1.00	6.00	6.00	6.00	6.00	6.00
Ph04_02	2.00	1.00	56.00	1.00	4.00	3.00	2.00	2.00	3.00	1.00	1.00	2.00	2.00	2.00	2.00	2.00	2.00	2.00	2.00	2.00	2.00	2.00	2.00	2.00	2.00	2.00	2.00	2.00	2.00	2.00	2.00	2.00	2.00	2.00	2.00	2.00	2.00	2.00	2.00	6.00	6.00	6.00	4.00	6.00	4.00	6.00	6.00	6.00	6.00
Ph04_03	2.00	2.00	61.00	1.00	4.00	3.00	2.00	4.00	2.00	1.00	1.00	1.00	1.00	2.00	1.00	2.00	1.00	1.00	1.00	2.00	2.00	2.00	2.00	2.00	2.00	2.00	2.00	1.00	2.00	2.00	2.00	2.00	2.00	2.00	2.00	2.00	2.00	2.00	2.00	6.00	6.00	5.00	5.00	1.00	4.00	6.00	3.00	6.00	6.00
Ph04_04	2.00	2.00	52.00	1.00	3.00	3.00	2.00	4.00	2.00	1.00	1.00	1.00	2.00	2.00	1.00	2.00	2.00	1.00	2.00	2.00	2.00	2.00	1.00	1.00	2.00	2.00	2.00	1.00	2.00	2.00	2.00	2.00	2.00	2.00	2.00	2.00	2.00	2.00	2.00	6.00	6.00	6.00	1.00	1.00	6.00	1.00	6.00	6.00	1.00
Ph04_05	2.00	1.00	60.00	1.00	4.00	2.00	1.00	4.00	2.00	1.00	1.00	1.00	2.00	2.00	1.00	2.00	1.00	1.00	2.00	2.00	2.00	1.00	2.00	2.00	2.00	2.00	2.00	2.00	2.00	2.00	2.00	2.00	2.00	2.00	2.00	2.00	2.00	2.00	2.00	6.00	4.00	6.00	1.00	1.00	6.00	1.00	6.00	6.00	4.00
Ph04_06	2.00	2.00	63.00	1.00	3.00	3.00	2.00	3.00	2.00	1.00	1.00	1.00	2.00	2.00	1.00	2.00	2.00	1.00	2.00	1.00	2.00	2.00	1.00	2.00	2.00	2.00	2.00	1.00	1.00	2.00	2.00	2.00	1.00	2.00	2.00	2.00	2.00	2.00	2.00	6.00	6.00	6.00	1.00	1.00	6.00	2.00	5.00	5.00	6.00
Ph04_07	1.00	1.00	43.00	1.00	6.00	1.00	2.00	4.00	5.00	1.00	1.00	1.00	2.00	2.00	2.00	2.00	2.00	1.00	1.00	1.00	1.00	1.00	2.00	2.00	2.00	2.00	2.00	2.00	2.00	2.00	2.00	2.00	2.00	2.00	2.00	2.00	2.00	1.00	2.00	6.00	6.00	6.00	6.00	4.00	6.00	6.00	4.00	6.00	6.00
Ph04_08	1.00	2.00	59.00	1.00	4.00	3.00	2.00	1.00	3.00	1.00	1.00	1.00	1.00	1.00	1.00	1.00	1.00	1.00	1.00	1.00	1.00	1.00	1.00	1.00	1.00	1.00	1.00	1.00	1.00	1.00	1.00	1.00	1.00	1.00	1.00	1.00	1.00	1.00	1.00	6.00	6.00	6.00	6.00	6.00	6.00	6.00	6.00	6.00	6.00
Ph04_09	1.00	2.00	63.00	1.00	3.00	2.00	3.00	1.00	2.00	1.00	1.00	1.00	1.00	1.00	1.00	2.00	1.00	1.00	1.00	2.00	1.00	2.00	1.00	1.00	1.00	2.00	2.00	1.00	2.00	1.00	2.00	1.00	1.00	1.00	1.00	1.00	1.00	2.00	2.00	6.00	6.00	6.00	6.00	6.00	6.00	4.00	5.00	6.00	6.00
Ph04_10	1.00	2.00	64.00	1.00	3.00	2.00	3.00	1.00	2.00	1.00	1.00	1.00	1.00	1.00	1.00	2.00	1.00	1.00	1.00	1.00	1.00	2.00	2.00	1.00	2.00	2.00	2.00	1.00	2.00	2.00	2.00	2.00	1.00	1.00	1.00	1.00	1.00	2.00	2.00	6.00	6.00	6.00	5.00	5.00	4.00	2.00	4.00	4.00	5.00
Ph04_11	1.00	1.00	65.00	1.00	4.00	2.00	2.00	1.00	2.00	1.00	1.00	1.00	1.00	1.00	1.00	2.00	1.00	1.00	1.00	1.00	1.00	2.00	2.00	1.00	1.00	2.00	2.00	1.00	1.00	1.00	1.00	1.00	1.00	1.00	1.00	1.00	1.00	1.00	2.00	6.00	6.00	6.00	6.00	6.00	6.00	3.00	5.00	4.00	4.00
Ph04_12	1.00	1.00	64.00	1.00	5.00	1.00	2.00	2.00	2.00	1.00	1.00	1.00	1.00	1.00	1.00	2.00	1.00	1.00	1.00	1.00	1.00	2.00	1.00	1.00	2.00	2.00	1.00	1.00	1.00	1.00	1.00	2.00	1.00	1.00	1.00	1.00	1.00	2.00	1.00	6.00	6.00	6.00	6.00	6.00	6.00	3.00	3.00	6.00	6.00
Ph04_13	1.00	1.00	55.00	1.00	3.00	1.00	1.00	1.00	2.00	1.00	1.00	1.00	1.00	1.00	1.00	2.00	2.00	1.00	1.00	1.00	1.00	2.00	1.00	2.00	1.00	2.00	1.00	1.00	1.00	1.00	2.00	2.00	1.00	2.00	1.00	1.00	1.00	1.00	1.00	6.00	6.00	6.00	5.00	6.00	6.00	3.00	3.00	4.00	4.00
Ph04_14	1.00	1.00	59.00	1.00	4.00	1.00	1.00	2.00	2.00	1.00	1.00	1.00	1.00	1.00	1.00	2.00	1.00	1.00	1.00	1.00	1.00	2.00	2.00	1.00	2.00	2.00	2.00	1.00	1.00	1.00	2.00	2.00	1.00	1.00	1.00	1.00	1.00	1.00	2.00	6.00	6.00	6.00	6.00	6.00	6.00	2.00	4.00	6.00	4.00
Ph04_15	1.00	1.00	64.00	1.00	5.00	2.00	3.00	1.00	2.00	1.00	1.00	1.00	1.00	1.00	1.00	2.00	2.00	1.00	1.00	1.00	1.00	1.00	1.00	1.00	1.00	2.00	1.00	1.00	1.00	1.00	1.00	2.00	1.00	2.00	1.00	1.00	1.00	2.00	1.00	6.00	6.00	6.00	6.00	6.00	6.00	1.00	1.00	5.00	4.00
Ph04_16	1.00	2.00	59.00	1.00	7.00	1.00	3.00	2.00	3.00	1.00	1.00	1.00	1.00	1.00	1.00	2.00	2.00	2.00	2.00	2.00	1.00	2.00	2.00	1.00	2.00	2.00	1.00	2.00	2.00	2.00	1.00	2.00	1.00	2.00	1.00	1.00	1.00	2.00	2.00	6.00	6.00	6.00	5.00	5.00	4.00	4.00	4.00	5.00	4.00
Ph04_17	1.00	2.00	60.00	1.00	3.00	3.00	1.00	4.00	1.00	1.00	1.00	1.00	1.00	1.00	1.00	2.00	1.00	1.00	1.00	1.00	1.00	2.00	1.00	2.00	2.00	2.00	2.00	1.00	1.00	1.00	1.00	2.00	1.00	2.00	1.00	2.00	1.00	1.00	1.00	6.00	6.00	6.00	6.00	6.00	6.00	1.00	3.00	6.00	6.00
Ph04_18	1.00	2.00	69.00	1.00	7.00	1.00	3.00	2.00	1.00	1.00	1.00	1.00	2.00	2.00	2.00	2.00	2.00	2.00	2.00	2.00	2.00	2.00	2.00	2.00	2.00	2.00	2.00	2.00	2.00	2.00	2.00	2.00	2.00	2.00	2.00	2.00	2.00	2.00	2.00	6.00	6.00	6.00	3.00	3.00	3.00	3.00	3.00	3.00	3.00
Ph04_19	1.00	1.00	60.00	1.00	5.00	1.00	2.00	1.00	3.00	1.00	1.00	1.00	2.00	1.00	1.00	2.00	2.00	1.00	2.00	2.00	1.00	1.00	2.00	1.00	2.00	2.00	2.00	1.00	1.00	1.00	1.00	2.00	1.00	2.00	1.00	1.00	1.00	2.00	1.00	5.00	5.00	5.00	4.00	4.00	6.00	3.00	3.00	4.00	3.00
Ph05_01	1.00	1.00	56.00	1.00	6.00	3.00	1.00	4.00	4.00	1.00	1.00	2.00	1.00	2.00	1.00	2.00	1.00	1.00	2.00	1.00	1.00	1.00	2.00	2.00	2.00	1.00	1.00	1.00	2.00	1.00	1.00	2.00	2.00	1.00	2.00	2.00	2.00	1.00	1.00	6.00	6.00	6.00	6.00	6.00	6.00	5.00	5.00	5.00	5.00
Ph05_02	1.00	1.00	32.00	1.00	5.00	1.00	1.00	2.00	3.00	1.00	1.00	1.00	2.00	2.00	1.00	2.00	2.00	1.00	2.00	2.00	2.00	2.00	2.00	2.00	2.00	2.00	2.00	2.00	2.00	2.00	2.00	2.00	2.00	2.00	2.00	2.00	2.00	2.00	2.00	6.00	6.00	6.00	6.00	3.00	6.00	4.00	6.00	6.00	6.00
Ph05_03	2.00	2.00	57.00	1.00	3.00	3.00	1.00	4.00	2.00	1.00	1.00	1.00	2.00	2.00	1.00	2.00	2.00	1.00	2.00	2.00	2.00	2.00	2.00	2.00	2.00	2.00	2.00	2.00	2.00	2.00	2.00	2.00	2.00	2.00	2.00	2.00	2.00	2.00	2.00	6.00	6.00	6.00	1.00	1.00	6.00	1.00	1.00	6.00	1.00
pH05_04	1.00	2.00	60.00	1.00	1.00	3.00	1.00	4.00	3.00	1.00	1.00	1.00	1.00	1.00	1.00	2.00	1.00	1.00	1.00	1.00	1.00	1.00	2.00	2.00	2.00	2.00	1.00	1.00	2.00	2.00	2.00	2.00	2.00	2.00	2.00	2.00	2.00	2.00	2.00	6.00	6.00	6.00	6.00	6.00	6.00	1.00	6.00	6.00	6.00
Ph05_05	1.00	1.00	82.00	1.00	4.00	3.00	1.00	4.00	2.00	1.00	1.00	2.00	2.00	2.00	2.00	2.00	2.00	2.00	2.00	2.00	2.00	2.00	2.00	2.00	2.00	2.00	2.00	2.00	2.00	2.00	2.00	2.00	2.00	2.00	2.00	2.00	2.00	2.00	2.00	6.00	6.00	6.00	6.00	5.00	5.00	6.00	5.00	6.00	6.00
Ph05_06	1.00	2.00	63.00	1.00	1.00	3.00	1.00	4.00	3.00	1.00	1.00	1.00	1.00	1.00	1.00	2.00	1.00	1.00	1.00	1.00	1.00	1.00	2.00	2.00	2.00	2.00	1.00	1.00	2.00	2.00	2.00	2.00	2.00	2.00	2.00	2.00	2.00	2.00	2.00	6.00	6.00	6.00	6.00	6.00	6.00	1.00	6.00	6.00	6.00
Ph05_07	1.00	2.00	51.00	1.00	3.00	1.00	1.00	2.00	3.00	1.00	1.00	1.00	2.00	2.00	2.00	2.00	2.00	1.00	1.00	2.00	2.00	2.00	2.00	2.00	2.00	2.00	2.00	2.00	2.00	2.00	2.00	2.00	2.00	2.00	2.00	2.00	2.00	2.00	2.00	6.00	6.00	5.00	3.00	6.00	5.00	6.00	6.00	6.00	6.00
Ph05_08	1.00	2.00	77.00	1.00	4.00	3.00	3.00	4.00	2.00	1.00	1.00	1.00	1.00	1.00	1.00	1.00	1.00	1.00	1.00	2.00	1.00	2.00	1.00	2.00	1.00	2.00	2.00	1.00	2.00	2.00	1.00	1.00	2.00	2.00	2.00	1.00	1.00	1.00	1.00	5.00	5.00	5.00	4.00	4.00	4.00	5.00	4.00	5.00	5.00
Ph05_09	1.00	1.00	86.00	1.00	4.00	3.00	3.00	4.00	2.00	1.00	1.00	1.00	1.00	1.00	1.00	1.00	1.00	1.00	1.00	2.00	1.00	2.00	1.00	2.00	1.00	2.00	2.00	1.00	2.00	2.00	1.00	1.00	2.00	2.00	2.00	1.00	1.00	1.00	1.00	5.00	5.00	5.00	6.00	5.00	4.00	4.00	4.00	4.00	5.00
Ph05_10	1.00	1.00	74.00	1.00	4.00	3.00	2.00	4.00	2.00	1.00	1.00	1.00	1.00	1.00	1.00	1.00	1.00	1.00	1.00	1.00	1.00	1.00	1.00	1.00	1.00	1.00	1.00	2.00	2.00	2.00	2.00	2.00	2.00	2.00	2.00	2.00	2.00	2.00	2.00	5.00	5.00	5.00	6.00	5.00	5.00	5.00	5.00	5.00	5.00
Ph05_11	1.00	2.00	80.00	1.00	2.00	3.00	1.00	4.00	3.00	1.00	1.00	1.00	2.00	2.00	1.00	2.00	1.00	1.00	2.00	1.00	1.00	2.00	2.00	2.00	1.00	2.00	2.00	1.00	1.00	1.00	2.00	1.00	2.00	2.00	2.00	2.00	2.00	2.00	2.00	6.00	6.00	6.00	3.00	3.00	5.00	3.00	5.00	5.00	3.00
Ph05_12	1.00	1.00	42.00	1.00	6.00	2.00	4.00	2.00	2.00	1.00	1.00	1.00	2.00	2.00	1.00	2.00	1.00	2.00	2.00	2.00	2.00	2.00	2.00	2.00	2.00	2.00	2.00	2.00	2.00	2.00	2.00	2.00	2.00	2.00	2.00	2.00	2.00	2.00	2.00	6.00	6.00	6.00	1.00	1.00	6.00	1.00	6.00	6.00	6.00
Ph05_13	1.00	2.00	59.00	1.00	7.00	3.00	1.00	2.00	2.00	1.00	1.00	1.00	1.00	2.00	2.00	1.00	2.00	1.00	2.00	2.00	2.00	2.00	2.00	2.00	2.00	2.00	2.00	2.00	2.00	2.00	2.00	2.00	2.00	2.00	2.00	2.00	2.00	1.00	2.00	5.00	5.00	5.00	5.00	5.00	5.00	5.00	5.00	5.00	5.00
Ph05_14	1.00	1.00	67.00	1.00	5.00	1.00	3.00	4.00	2.00	1.00	1.00	2.00	2.00	2.00	2.00	2.00	2.00	2.00	2.00	2.00	2.00	2.00	2.00	2.00	2.00	2.00	2.00	2.00	2.00	2.00	2.00	2.00	2.00	2.00	2.00	2.00	2.00	2.00	2.00	6.00	6.00	6.00	3.00	3.00	3.00	3.00	3.00	4.00	4.00
Ph05_15	1.00	1.00	66.00	1.00	7.00	3.00	2.00	2.00	1.00	1.00	1.00	1.00	2.00	2.00	1.00	2.00	2.00	2.00	2.00	2.00	2.00	2.00	2.00	2.00	2.00	2.00	2.00	1.00	2.00	1.00	2.00	2.00	2.00	2.00	2.00	2.00	2.00	2.00	2.00	6.00	6.00	6.00	4.00	3.00	6.00	6.00	4.00	6.00	6.00
Ph05_16	1.00	1.00	56.00	1.00	3.00	1.00	3.00	4.00	2.00	1.00	1.00	1.00	1.00	1.00	1.00	1.00	1.00	1.00	2.00	1.00	1.00	1.00	1.00	2.00	1.00	2.00	2.00	1.00	2.00	2.00	2.00	1.00	2.00	2.00	2.00	2.00	2.00	2.00	1.00	5.00	6.00	5.00	4.00	5.00	5.00	5.00	4.00	4.00	4.00
Ph05_17	1.00	1.00	51.00	1.00	3.00	1.00	2.00	2.00	2.00	1.00	1.00	1.00	2.00	2.00	1.00	2.00	2.00	1.00	2.00	2.00	2.00	2.00	2.00	2.00	2.00	2.00	2.00	2.00	2.00	2.00	2.00	2.00	2.00	2.00	2.00	2.00	2.00	2.00	2.00	6.00	6.00	6.00	5.00	3.00	6.00	6.00	6.00	6.00	6.00
Ph05_18	1.00	1.00	59.00	1.00	3.00	1.00	1.00	2.00	2.00	1.00	1.00	1.00	1.00	1.00	1.00	1.00	1.00	1.00	1.00	1.00	1.00	1.00	1.00	2.00	1.00	2.00	1.00	1.00	2.00	1.00	1.00	2.00	1.00	1.00	1.00	1.00	1.00	1.00	1.00	6.00	6.00	6.00	6.00	6.00	6.00	6.00	6.00	6.00	6.00
Ph05_19	1.00	1.00	53.00	1.00	6.00	1.00	4.00	2.00	2.00	1.00	1.00	1.00	1.00	1.00	1.00	2.00	1.00	1.00	2.00	2.00	2.00	1.00	1.00	1.00	2.00	2.00	2.00	2.00	2.00	2.00	2.00	2.00	1.00	2.00	1.00	1.00	1.00	2.00	1.00	5.00	6.00	6.00	5.00	5.00	5.00	5.00	5.00	4.00	4.00
Ph05_20	1.00	1.00	43.00	1.00	4.00	1.00	2.00	2.00	1.00	1.00	1.00	1.00	1.00	1.00	1.00	1.00	1.00	1.00	1.00	1.00	1.00	1.00	1.00	1.00	1.00	1.00	1.00	1.00	1.00	1.00	1.00	1.00	1.00	1.00	1.00	1.00	1.00	1.00	1.00	6.00	6.00	6.00	6.00	6.00	6.00	6.00	6.00	6.00	6.00
Ph06_01	1.00	1.00	39.00	1.00	4.00	1.00	2.00	2.00	3.00	1.00	1.00	1.00	1.00	1.00	1.00	2.00	2.00	1.00	2.00	2.00	1.00	2.00	2.00	2.00	2.00	2.00	2.00	1.00	2.00	1.00	2.00	2.00	2.00	2.00	2.00	1.00	2.00	2.00	1.00	6.00	6.00	6.00	6.00	6.00	6.00	6.00	6.00	6.00	6.00
Ph06_02	1.00	1.00	68.00	1.00	4.00	3.00	2.00	4.00	1.00	1.00	1.00	1.00	2.00	2.00	1.00	1.00	1.00	1.00	1.00	2.00	2.00	1.00	2.00	2.00	2.00	2.00	2.00	1.00	2.00	2.00	2.00	2.00	2.00	2.00	2.00	2.00	2.00	2.00	2.00	5.00	6.00	6.00	5.00	6.00	6.00	6.00	6.00	6.00	6.00
Ph06_03	1.00	1.00	72.00	1.00	7.00	1.00	3.00	1.00	2.00	1.00	1.00	1.00	1.00	2.00	1.00	2.00	1.00	1.00	1.00	2.00	2.00	2.00	1.00	2.00	2.00	2.00	2.00	1.00	2.00	2.00	2.00	2.00	2.00	2.00	2.00	2.00	2.00	1.00	1.00	6.00	6.00	6.00	6.00	4.00	6.00	4.00	6.00	6.00	6.00
Ph06_04	1.00	1.00	64.00	1.00	4.00	3.00	1.00	4.00	1.00	1.00	1.00	2.00	1.00	1.00	1.00	1.00	1.00	1.00	1.00	1.00	1.00	1.00	1.00	1.00	1.00	1.00	1.00	1.00	1.00	1.00	1.00	1.00	1.00	1.00	1.00	1.00	1.00	1.00	1.00	6.00	6.00	4.00	6.00	6.00	6.00	6.00	6.00	6.00	6.00
Ph06_05	1.00	1.00	42.00	1.00	4.00	1.00	2.00	2.00	2.00	1.00	1.00	2.00	1.00	1.00	1.00	2.00	1.00	1.00	1.00	1.00	1.00	1.00	1.00	1.00	1.00	2.00	1.00	1.00	1.00	1.00	1.00	1.00	1.00	1.00	1.00	1.00	1.00	2.00	1.00	6.00	6.00	4.00	6.00	6.00	6.00	4.00	6.00	6.00	6.00
Ph06_06	2.00	2.00	68.00	1.00	6.00	3.00	1.00	4.00	2.00	1.00	1.00	1.00	2.00	2.00	2.00	2.00	2.00	2.00	2.00	2.00	2.00	2.00	2.00	2.00	2.00	2.00	2.00	2.00	2.00	2.00	2.00	2.00	2.00	2.00	2.00	2.00	2.00	2.00	2.00	6.00	6.00	6.00	6.00	6.00	6.00	1.00	6.00	6.00	6.00
pH06_07	2.00	1.00	69.00	1.00	4.00	3.00	1.00	2.00	2.00	1.00	1.00	1.00	2.00	2.00	2.00	2.00	2.00	2.00	2.00	2.00	2.00	2.00	2.00	2.00	2.00	2.00	2.00	1.00	2.00	2.00	2.00	2.00	2.00	2.00	2.00	2.00	2.00	2.00	2.00	6.00	6.00	6.00	6.00	1.00	6.00	6.00	6.00	6.00	6.00
Ph06_08	2.00	2.00	65.00	1.00	2.00	3.00	1.00	4.00	3.00	1.00	1.00	1.00	2.00	2.00	2.00	2.00	2.00	1.00	1.00	2.00	1.00	2.00	2.00	2.00	2.00	1.00	2.00	2.00	2.00	2.00	2.00	2.00	2.00	2.00	2.00	2.00	2.00	2.00	2.00	6.00	6.00	6.00	6.00	6.00	1.00	5.00	6.00	6.00	6.00
Ph06_09	2.00	1.00	71.00	1.00	3.00	3.00	1.00	3.00	2.00	1.00	1.00	1.00	1.00	1.00	1.00	2.00	1.00	1.00	2.00	2.00	2.00	2.00	2.00	2.00	2.00	2.00	2.00	2.00	2.00	2.00	2.00	2.00	2.00	2.00	2.00	2.00	2.00	2.00	2.00	6.00	6.00	6.00	6.00	6.00	6.00	6.00	6.00	6.00	6.00
Ph06_10	2.00	2.00	61.00	1.00	3.00	3.00	1.00	4.00	2.00	1.00	1.00	1.00	2.00	2.00	1.00	2.00	2.00	1.00	1.00	2.00	2.00	2.00	2.00	2.00	2.00	2.00	2.00	1.00	2.00	2.00	2.00	2.00	1.00	1.00	2.00	2.00	2.00	2.00	2.00	6.00	6.00	6.00	1.00	1.00	6.00	1.00	5.00	6.00	6.00
Ph06_11	2.00	1.00	77.00	1.00	5.00	3.00	2.00	3.00	2.00	1.00	1.00	1.00	1.00	2.00	1.00	2.00	1.00	1.00	1.00	1.00	1.00	2.00	2.00	2.00	2.00	2.00	2.00	2.00	2.00	2.00	2.00	2.00	2.00	2.00	2.00	2.00	2.00	2.00	2.00	6.00	5.00	6.00	6.00	4.00	5.00	1.00	5.00	5.00	5.00
Ph06_12	2.00	2.00	69.00	1.00	5.00	3.00	2.00	2.00	3.00	1.00	1.00	1.00	2.00	2.00	1.00	2.00	2.00	2.00	2.00	2.00	2.00	2.00	2.00	2.00	2.00	2.00	2.00	2.00	2.00	2.00	2.00	2.00	2.00	2.00	2.00	2.00	2.00	2.00	2.00	6.00	6.00	6.00	4.00	2.00	3.00	2.00	5.00	5.00	6.00
Ph06_13	2.00	1.00	71.00	1.00	2.00	3.00	1.00	2.00	1.00	1.00	1.00	1.00	1.00	2.00	1.00	2.00	2.00	1.00	2.00	2.00	2.00	2.00	2.00	2.00	2.00	2.00	2.00	1.00	2.00	2.00	2.00	2.00	2.00	2.00	2.00	2.00	2.00	2.00	2.00	6.00	6.00	6.00	6.00	6.00	6.00	6.00	6.00	6.00	6.00
Ph06_14	2.00	2.00	66.00	1.00	2.00	3.00	1.00	2.00	2.00	1.00	1.00	1.00	2.00	2.00	1.00	1.00	2.00	1.00	2.00	1.00	1.00	2.00	1.00	1.00	1.00	2.00	2.00	2.00	2.00	2.00	2.00	2.00	2.00	2.00	2.00	2.00	2.00	2.00	2.00	6.00	6.00	6.00	6.00	6.00	6.00	6.00	6.00	6.00	6.00
pH06_15	2.00	2.00	64.00	1.00	3.00	3.00	2.00	1.00	4.00	1.00	1.00	1.00	2.00	2.00	1.00	2.00	2.00	2.00	2.00	2.00	2.00	2.00	2.00	2.00	2.00	2.00	2.00	2.00	2.00	2.00	2.00	2.00	2.00	2.00	2.00	2.00	2.00	2.00	2.00	6.00	6.00	6.00	1.00	1.00	6.00	1.00	6.00	1.00	1.00
Ph06_16	2.00	2.00	53.00	1.00	3.00	3.00	1.00	4.00	3.00	1.00	1.00	1.00	2.00	1.00	1.00	2.00	2.00	1.00	1.00	2.00	1.00	1.00	1.00	2.00	2.00	2.00	2.00	1.00	2.00	1.00	2.00	2.00	1.00	1.00	1.00	1.00	2.00	2.00	2.00	6.00	6.00	6.00	6.00	6.00	6.00	6.00	6.00	6.00	6.00
Ph06_17	2.00	2.00	65.00	1.00	3.00	3.00	1.00	4.00	2.00	1.00	1.00	1.00	2.00	2.00	1.00	2.00	1.00	1.00	2.00	1.00	2.00	2.00	2.00	2.00	2.00	2.00	2.00	1.00	2.00	2.00	2.00	2.00	1.00	1.00	1.00	1.00	2.00	2.00	1.00	6.00	6.00	6.00	5.00	5.00	5.00	5.00	5.00	6.00	5.00
Ph06_18	2.00	2.00	60.00	1.00	3.00	3.00	1.00	4.00	2.00	1.00	1.00	1.00	2.00	2.00	1.00	2.00	2.00	2.00	2.00	2.00	2.00	2.00	2.00	2.00	2.00	2.00	2.00	2.00	2.00	2.00	2.00	2.00	1.00	2.00	1.00	2.00	2.00	2.00	2.00	6.00	6.00	6.00	6.00	6.00	6.00	6.00	6.00	6.00	6.00
Ph06_19	2.00	2.00	65.00	1.00	2.00	3.00	1.00	3.00	1.00	1.00	1.00	2.00	2.00	2.00	1.00	2.00	1.00	1.00	2.00	2.00	2.00	2.00	2.00	2.00	2.00	2.00	2.00	2.00	2.00	2.00	2.00	2.00	2.00	2.00	2.00	2.00	2.00	2.00	2.00	5.00	6.00	5.00	2.00	2.00	6.00	1.00	6.00	6.00	5.00
Ph06_20	2.00	1.00	54.00	1.00	6.00	3.00	1.00	4.00	3.00	1.00	1.00	1.00	1.00	2.00	1.00	2.00	2.00	2.00	2.00	2.00	2.00	2.00	2.00	2.00	2.00	2.00	2.00	2.00	2.00	1.00	2.00	2.00	2.00	2.00	2.00	2.00	2.00	2.00	2.00	6.00	6.00	6.00	6.00	6.00	6.00	6.00	6.00	6.00	6.00
Ph07_01	2.00	2.00	52.00	1.00	5.00	3.00	1.00	4.00	3.00	1.00	1.00	2.00	2.00	2.00	2.00	2.00	2.00	2.00	2.00	2.00	2.00	2.00	2.00	2.00	2.00	2.00	2.00	2.00	2.00	2.00	2.00	2.00	2.00	2.00	2.00	2.00	2.00	2.00	2.00	6.00	6.00	6.00	3.00	3.00	6.00	6.00	6.00	6.00	6.00
Ph07_02	2.00	2.00	64.00	1.00	2.00	3.00	1.00	4.00	2.00	1.00	1.00	1.00	2.00	2.00	1.00	2.00	2.00	1.00	2.00	2.00	2.00	2.00	2.00	2.00	2.00	2.00	1.00	1.00	1.00	1.00	1.00	1.00	1.00	1.00	1.00	1.00	1.00	2.00	1.00	6.00	6.00	6.00	6.00	6.00	4.00	6.00	4.00	4.00	4.00
Ph07_03	2.00	2.00	60.00	1.00	4.00	3.00	2.00	2.00	2.00	1.00	1.00	1.00	2.00	2.00	1.00	2.00	2.00	2.00	2.00	2.00	2.00	2.00	2.00	2.00	2.00	2.00	2.00	2.00	2.00	2.00	2.00	2.00	2.00	2.00	2.00	2.00	2.00	2.00	2.00	6.00	6.00	6.00	6.00	1.00	6.00	6.00	6.00	6.00	6.00
Ph07_04	2.00	1.00	67.00	1.00	3.00	1.00	1.00	3.00	2.00	1.00	1.00	1.00	2.00	2.00	2.00	2.00	2.00	2.00	2.00	2.00	2.00	2.00	2.00	2.00	2.00	2.00	2.00	2.00	2.00	2.00	2.00	1.00	2.00	2.00	2.00	2.00	2.00	2.00	2.00	5.00	5.00	5.00	2.00	2.00	2.00	2.00	2.00	2.00	2.00
Ph07_05	2.00	2.00	63.00	1.00	4.00	2.00	1.00	2.00	3.00	1.00	1.00	1.00	2.00	2.00	1.00	2.00	2.00	1.00	2.00	2.00	2.00	2.00	2.00	2.00	2.00	2.00	2.00	2.00	2.00	2.00	2.00	2.00	2.00	2.00	2.00	2.00	2.00	2.00	2.00	6.00	6.00	6.00	6.00	6.00	6.00	6.00	6.00	6.00	6.00
Ph07_06	2.00	2.00	67.00	1.00	4.00	3.00	1.00	4.00	2.00	1.00	1.00	1.00	1.00	1.00	1.00	2.00	1.00	1.00	1.00	1.00	1.00	1.00	1.00	1.00	1.00	1.00	1.00	1.00	1.00	1.00	1.00	1.00	1.00	1.00	1.00	1.00	1.00	1.00	1.00	6.00	6.00	6.00	6.00	6.00	6.00	6.00	6.00	6.00	6.00
Ph07_07	2.00	2.00	61.00	1.00	4.00	3.00	1.00	2.00	2.00	1.00	1.00	1.00	1.00	2.00	2.00	1.00	1.00	1.00	1.00	2.00	2.00	2.00	2.00	2.00	2.00	2.00	2.00	2.00	2.00	2.00	2.00	2.00	2.00	2.00	2.00	2.00	2.00	2.00	2.00	6.00	6.00	6.00	6.00	1.00	2.00	6.00	6.00	6.00	6.00
Ph07_08	2.00	2.00	55.00	1.00	2.00	3.00	1.00	2.00	2.00	1.00	1.00	1.00	2.00	2.00	1.00	2.00	2.00	2.00	2.00	2.00	2.00	2.00	2.00	2.00	2.00	2.00	2.00	2.00	2.00	2.00	2.00	2.00	2.00	2.00	2.00	2.00	2.00	2.00	2.00	5.00	5.00	5.00	5.00	1.00	5.00	2.00	5.00	1.00	5.00
Ph07_09	2.00	2.00	67.00	1.00	4.00	3.00	1.00	1.00	2.00	1.00	1.00	1.00	1.00	1.00	1.00	1.00	1.00	1.00	1.00	1.00	1.00	1.00	1.00	1.00	1.00	1.00	1.00	1.00	1.00	1.00	1.00	1.00	2.00	2.00	2.00	2.00	2.00	2.00	2.00	6.00	6.00	6.00	6.00	6.00	6.00	6.00	6.00	6.00	6.00
Ph07_10	1.00	2.00	82.00	1.00	2.00	3.00	1.00	4.00	2.00	1.00	1.00	1.00	2.00	2.00	1.00	2.00	2.00	1.00	2.00	2.00	2.00	2.00	1.00	2.00	2.00	2.00	2.00	2.00	2.00	2.00	2.00	2.00	2.00	2.00	2.00	2.00	2.00	1.00	2.00	6.00	6.00	6.00	1.00	6.00	6.00	6.00	6.00	6.00	6.00
Ph07_11	1.00	2.00	60.00	1.00	4.00	3.00	1.00	4.00	2.00	1.00	1.00	2.00	2.00	2.00	2.00	2.00	2.00	2.00	2.00	2.00	2.00	2.00	2.00	2.00	2.00	2.00	2.00	2.00	2.00	2.00	2.00	2.00	1.00	2.00	2.00	2.00	2.00	2.00	2.00	5.00	6.00	1.00	1.00	1.00	1.00	2.00	1.00	1.00	5.00
Ph07_12	2.00	2.00	54.00	1.00	4.00	3.00	1.00	4.00	3.00	1.00	1.00	2.00	1.00	2.00	1.00	2.00	2.00	2.00	2.00	2.00	2.00	2.00	2.00	2.00	2.00	2.00	2.00	1.00	1.00	1.00	2.00	1.00	2.00	2.00	2.00	2.00	2.00	2.00	2.00	6.00	6.00	6.00	6.00	6.00	6.00	4.00	6.00	6.00	6.00
Ph07_13	1.00	2.00	70.00	1.00	2.00	3.00	1.00	4.00	2.00	1.00	1.00	1.00	1.00	1.00	1.00	2.00	2.00	1.00	2.00	2.00	1.00	2.00	1.00	2.00	2.00	2.00	2.00	1.00	1.00	1.00	2.00	2.00	1.00	2.00	2.00	1.00	2.00	2.00	2.00	6.00	6.00	6.00	6.00	6.00	6.00	3.00	3.00	5.00	3.00
Ph07_14	1.00	1.00	64.00	1.00	6.00	2.00	3.00	2.00	2.00	1.00	1.00	1.00	1.00	1.00	1.00	2.00	2.00	1.00	1.00	1.00	1.00	2.00	2.00	2.00	2.00	2.00	2.00	1.00	1.00	1.00	2.00	2.00	1.00	2.00	1.00	1.00	1.00	1.00	2.00	6.00	6.00	6.00	5.00	5.00	5.00	2.00	3.00	6.00	6.00
Ph07_15	1.00	2.00	35.00	1.00	5.00	1.00	2.00	1.00	2.00	1.00	1.00	2.00	2.00	1.00	1.00	2.00	2.00	1.00	2.00	1.00	2.00	2.00	1.00	2.00	2.00	2.00	2.00	1.00	1.00	1.00	2.00	2.00	1.00	2.00	1.00	1.00	2.00	1.00	2.00	6.00	6.00	4.00	4.00	5.00	5.00	3.00	3.00	4.00	3.00
Ph07_16	1.00	1.00	34.00	1.00	5.00	1.00	2.00	1.00	2.00	1.00	1.00	1.00	1.00	1.00	1.00	2.00	2.00	1.00	2.00	2.00	1.00	2.00	2.00	2.00	2.00	2.00	2.00	1.00	1.00	1.00	2.00	2.00	1.00	2.00	1.00	1.00	1.00	2.00	2.00	6.00	6.00	6.00	6.00	6.00	6.00	4.00	4.00	6.00	3.00
Ph07_17	1.00	2.00	36.00	1.00	4.00	2.00	3.00	1.00	2.00	1.00	1.00	2.00	1.00	1.00	1.00	2.00	2.00	1.00	1.00	2.00	2.00	2.00	2.00	2.00	2.00	2.00	2.00	1.00	2.00	2.00	2.00	2.00	1.00	1.00	2.00	2.00	2.00	2.00	2.00	6.00	6.00	3.00	6.00	6.00	6.00	3.00	3.00	5.00	5.00
Ph07_18	1.00	1.00	61.00	1.00	5.00	3.00	1.00	2.00	3.00	1.00	1.00	2.00	1.00	1.00	1.00	2.00	2.00	1.00	1.00	1.00	1.00	1.00	1.00	1.00	2.00	2.00	2.00	1.00	1.00	1.00	2.00	2.00	1.00	1.00	1.00	1.00	2.00	1.00	2.00	6.00	6.00	4.00	5.00	5.00	5.00	3.00	3.00	6.00	5.00
Ph07_19	1.00	2.00	61.00	1.00	4.00	3.00	1.00	2.00	2.00	1.00	1.00	1.00	1.00	1.00	1.00	2.00	1.00	1.00	1.00	1.00	1.00	1.00	1.00	2.00	2.00	2.00	2.00	1.00	1.00	1.00	1.00	2.00	1.00	1.00	1.00	1.00	1.00	1.00	2.00	6.00	6.00	6.00	5.00	5.00	5.00	5.00	5.00	5.00	5.00
Ph07_20	1.00	2.00	48.00	1.00	5.00	2.00	3.00	1.00	2.00	1.00	1.00	1.00	1.00	1.00	1.00	2.00	2.00	1.00	1.00	1.00	1.00	2.00	1.00	2.00	2.00	1.00	2.00	1.00	1.00	1.00	2.00	2.00	1.00	2.00	1.00	1.00	2.00	2.00	2.00	6.00	6.00	6.00	5.00	4.00	6.00	3.00	3.00	4.00	4.00
Ph08_01	1.00	2.00	38.00	1.00	4.00	1.00	1.00	4.00	2.00	1.00	1.00	1.00	1.00	1.00	1.00	2.00	1.00	1.00	1.00	1.00	1.00	2.00	2.00	1.00	2.00	2.00	2.00	1.00	1.00	1.00	2.00	2.00	1.00	1.00	1.00	1.00	1.00	1.00	1.00	6.00	6.00	6.00	6.00	6.00	5.00	3.00	4.00	5.00	4.00
Ph08_02	1.00	1.00	66.00	1.00	4.00	1.00	2.00	1.00	2.00	1.00	1.00	1.00	1.00	1.00	1.00	2.00	2.00	1.00	1.00	1.00	1.00	1.00	1.00	2.00	2.00	2.00	2.00	1.00	1.00	1.00	2.00	2.00	1.00	1.00	1.00	1.00	2.00	1.00	2.00	6.00	6.00	6.00	6.00	6.00	6.00	3.00	3.00	6.00	6.00
Ph08_03	1.00	1.00	64.00	1.00	5.00	2.00	3.00	1.00	1.00	1.00	1.00	1.00	1.00	1.00	1.00	2.00	1.00	1.00	1.00	1.00	1.00	1.00	2.00	2.00	1.00	2.00	2.00	1.00	1.00	1.00	2.00	2.00	1.00	2.00	1.00	1.00	1.00	1.00	2.00	6.00	6.00	6.00	6.00	6.00	6.00	3.00	6.00	6.00	6.00
Ph08_04	1.00	1.00	66.00	1.00	4.00	1.00	1.00	4.00	2.00	1.00	1.00	1.00	1.00	1.00	1.00	2.00	2.00	1.00	2.00	2.00	2.00	1.00	2.00	2.00	2.00	2.00	2.00	1.00	1.00	1.00	2.00	2.00	1.00	1.00	1.00	1.00	1.00	2.00	1.00	4.00	4.00	4.00	5.00	4.00	4.00	2.00	2.00	4.00	4.00
Ph08_05	1.00	1.00	53.00	1.00	1.00	3.00	1.00	4.00	4.00	1.00	1.00	1.00	2.00	2.00	1.00	1.00	1.00	2.00	1.00	2.00	2.00	2.00	2.00	2.00	2.00	2.00	2.00	2.00	2.00	2.00	2.00	2.00	2.00	2.00	1.00	2.00	2.00	1.00	2.00	5.00	5.00	5.00	6.00	6.00	6.00	6.00	6.00	5.00	5.00
Ph08_06	1.00	2.00	56.00	1.00	3.00	3.00	2.00	4.00	3.00	1.00	1.00	1.00	2.00	2.00	1.00	2.00	1.00	1.00	1.00	2.00	2.00	2.00	2.00	2.00	2.00	2.00	2.00	2.00	2.00	2.00	2.00	2.00	2.00	2.00	2.00	2.00	2.00	2.00	1.00	6.00	6.00	6.00	5.00	5.00	6.00	4.00	6.00	6.00	6.00
Ph08_07	1.00	1.00	56.00	1.00	3.00	3.00	2.00	4.00	2.00	1.00	1.00	1.00	2.00	2.00	1.00	2.00	1.00	1.00	1.00	2.00	2.00	2.00	2.00	2.00	2.00	2.00	2.00	2.00	2.00	2.00	2.00	2.00	2.00	2.00	2.00	2.00	2.00	1.00	1.00	6.00	6.00	6.00	5.00	5.00	6.00	4.00	6.00	6.00	6.00
Ph08_08	1.00	2.00	49.00	1.00	3.00	3.00	1.00	1.00	4.00	1.00	1.00	1.00	2.00	2.00	1.00	2.00	1.00	1.00	1.00	2.00	2.00	2.00	2.00	2.00	1.00	1.00	2.00	1.00	2.00	1.00	2.00	2.00	2.00	2.00	2.00	2.00	2.00	1.00	1.00	6.00	6.00	6.00	5.00	5.00	6.00	4.00	6.00	6.00	6.00
Ph08_09	1.00	2.00	72.00	1.00	4.00	3.00	1.00	4.00	3.00	1.00	1.00	2.00	2.00	2.00	1.00	2.00	1.00	2.00	2.00	2.00	2.00	2.00	2.00	2.00	1.00	1.00	1.00	2.00	2.00	1.00	2.00	2.00	2.00	2.00	2.00	2.00	2.00	1.00	1.00	6.00	6.00	3.00	3.00	4.00	4.00	4.00	3.00	4.00	4.00
Ph08_10	1.00	1.00	62.00	1.00	6.00	3.00	2.00	4.00	4.00	1.00	1.00	1.00	2.00	2.00	1.00	2.00	1.00	1.00	2.00	2.00	2.00	2.00	2.00	2.00	1.00	1.00	1.00	1.00	2.00	2.00	2.00	1.00	2.00	1.00	2.00	2.00	2.00	1.00	1.00	6.00	6.00	6.00	4.00	4.00	6.00	6.00	6.00	6.00	4.00
Ph08_11	1.00	1.00	46.00	1.00	4.00	2.00	1.00	4.00	2.00	1.00	1.00	1.00	1.00	2.00	1.00	2.00	1.00	1.00	1.00	2.00	2.00	2.00	2.00	2.00	1.00	1.00	1.00	1.00	2.00	2.00	2.00	2.00	2.00	2.00	2.00	2.00	2.00	1.00	1.00	5.00	5.00	5.00	4.00	4.00	6.00	5.00	6.00	4.00	5.00
Ph08_12	1.00	2.00	53.00	1.00	2.00	3.00	1.00	4.00	2.00	1.00	1.00	1.00	1.00	2.00	1.00	1.00	1.00	1.00	1.00	2.00	1.00	1.00	1.00	2.00	2.00	1.00	2.00	1.00	2.00	1.00	1.00	2.00	2.00	1.00	1.00	2.00	2.00	1.00	1.00	6.00	6.00	6.00	6.00	5.00	5.00	6.00	6.00	5.00	5.00
Ph08_13	1.00	1.00	41.00	1.00	4.00	2.00	1.00	3.00	3.00	1.00	1.00	2.00	2.00	2.00	1.00	1.00	1.00	1.00	1.00	2.00	2.00	2.00	2.00	2.00	2.00	2.00	2.00	2.00	2.00	2.00	2.00	2.00	2.00	2.00	2.00	2.00	2.00	2.00	2.00	6.00	6.00	5.00	4.00	5.00	6.00	6.00	6.00	6.00	6.00
Ph08_14	1.00	2.00	86.00	1.00	2.00	3.00	1.00	4.00	4.00	1.00	1.00	1.00	2.00	2.00	2.00	2.00	2.00	2.00	2.00	2.00	2.00	2.00	2.00	2.00	2.00	2.00	2.00	2.00	1.00	2.00	1.00	1.00	2.00	2.00	1.00	1.00	2.00	2.00	2.00	6.00	6.00	6.00	4.00	4.00	6.00	6.00	5.00	5.00	4.00
Ph08_15	1.00	1.00	56.00	1.00	3.00	3.00	1.00	4.00	4.00	1.00	1.00	2.00	1.00	2.00	1.00	1.00	1.00	1.00	1.00	2.00	2.00	2.00	1.00	2.00	2.00	1.00	2.00	1.00	2.00	1.00	1.00	2.00	1.00	1.00	1.00	2.00	2.00	1.00	2.00	6.00	6.00	6.00	6.00	6.00	5.00	5.00	5.00	6.00	5.00
Ph08_16	1.00	2.00	86.00	1.00	1.00	3.00	1.00	4.00	4.00	1.00	1.00	1.00	2.00	2.00	1.00	1.00	2.00	2.00	2.00	2.00	2.00	2.00	2.00	2.00	2.00	2.00	2.00	1.00	2.00	2.00	2.00	2.00	2.00	1.00	1.00	2.00	2.00	2.00	2.00	6.00	6.00	6.00	5.00	5.00	6.00	6.00	6.00	6.00	6.00
Ph08_17	1.00	2.00	78.00	1.00	4.00	3.00	1.00	4.00	3.00	1.00	1.00	2.00	2.00	2.00	1.00	2.00	1.00	1.00	1.00	2.00	2.00	2.00	2.00	2.00	2.00	1.00	1.00	2.00	2.00	1.00	2.00	2.00	2.00	1.00	1.00	2.00	2.00	1.00	1.00	6.00	6.00	5.00	4.00	5.00	6.00	6.00	6.00	6.00	6.00
Ph08_18	1.00	2.00	56.00	1.00	2.00	3.00	1.00	1.00	3.00	1.00	1.00	2.00	2.00	2.00	2.00	2.00	2.00	2.00	2.00	2.00	2.00	2.00	2.00	2.00	2.00	2.00	2.00	2.00	2.00	2.00	2.00	2.00	2.00	2.00	2.00	2.00	2.00	1.00	2.00	6.00	6.00	6.00	5.00	6.00	6.00	6.00	5.00	4.00	6.00
Ph08_19	1.00	1.00	45.00	1.00	4.00	3.00	1.00	4.00	3.00	1.00	1.00	1.00	1.00	2.00	1.00	1.00	1.00	1.00	1.00	2.00	2.00	1.00	2.00	2.00	2.00	2.00	2.00	2.00	2.00	2.00	2.00	2.00	2.00	2.00	2.00	2.00	2.00	1.00	1.00	6.00	6.00	6.00	6.00	5.00	6.00	6.00	6.00	6.00	6.00
Ph09_01	1.00	1.00	63.00	1.00	2.00	3.00	1.00	4.00	4.00	1.00	1.00	1.00	2.00	2.00	2.00	2.00	2.00	2.00	2.00	2.00	2.00	2.00	2.00	2.00	2.00	2.00	2.00	1.00	2.00	2.00	2.00	2.00	2.00	1.00	1.00	2.00	2.00	2.00	2.00	6.00	6.00	6.00	6.00	6.00	6.00	6.00	6.00	5.00	5.00
Ph09_02	1.00	1.00	69.00	1.00	4.00	3.00	1.00	4.00	3.00	1.00	1.00	2.00	2.00	2.00	2.00	2.00	2.00	1.00	2.00	2.00	2.00	2.00	2.00	2.00	2.00	2.00	2.00	1.00	1.00	2.00	2.00	2.00	2.00	1.00	1.00	2.00	2.00	2.00	2.00	6.00	6.00	6.00	5.00	5.00	5.00	5.00	5.00	6.00	6.00
Ph09_03	1.00	2.00	57.00	1.00	4.00	3.00	1.00	2.00	3.00	1.00	1.00	1.00	2.00	2.00	1.00	2.00	1.00	1.00	1.00	2.00	2.00	2.00	2.00	2.00	2.00	2.00	2.00	2.00	2.00	2.00	2.00	2.00	2.00	2.00	2.00	2.00	2.00	2.00	1.00	6.00	6.00	6.00	4.00	5.00	6.00	6.00	6.00	6.00	6.00
Ph09_04	2.00	2.00	65.00	1.00	3.00	3.00	1.00	4.00	2.00	1.00	1.00	1.00	1.00	2.00	2.00	2.00	2.00	2.00	2.00	2.00	2.00	1.00	2.00	2.00	2.00	2.00	2.00	2.00	2.00	2.00	2.00	1.00	2.00	2.00	2.00	2.00	2.00	2.00	2.00	6.00	6.00	6.00	6.00	6.00	1.00	6.00	6.00	6.00	6.00
pH09_05	2.00	1.00	80.00	1.00	7.00	3.00	1.00	4.00	2.00	1.00	1.00	1.00	2.00	2.00	1.00	2.00	2.00	1.00	2.00	2.00	2.00	2.00	2.00	2.00	2.00	2.00	2.00	2.00	2.00	2.00	2.00	2.00	2.00	2.00	2.00	2.00	2.00	2.00	2.00	6.00	6.00	6.00	1.00	1.00	6.00	6.00	6.00	6.00	6.00
Ph09_06	2.00	2.00	60.00	1.00	3.00	3.00	1.00	4.00	2.00	1.00	1.00	1.00	2.00	2.00	1.00	2.00	2.00	2.00	2.00	2.00	2.00	1.00	2.00	2.00	2.00	2.00	2.00	2.00	2.00	2.00	2.00	2.00	2.00	2.00	2.00	2.00	2.00	2.00	2.00	6.00	6.00	6.00	1.00	1.00	6.00	1.00	6.00	6.00	6.00
Ph09_07	2.00	2.00	53.00	1.00	4.00	1.00	1.00	3.00	2.00	1.00	1.00	1.00	1.00	2.00	1.00	2.00	2.00	2.00	2.00	2.00	2.00	2.00	2.00	2.00	2.00	2.00	2.00	2.00	2.00	2.00	2.00	2.00	2.00	2.00	2.00	2.00	2.00	1.00	1.00	6.00	6.00	6.00	3.00	3.00	6.00	3.00	6.00	6.00	5.00
pH09_08	2.00	2.00	74.00	1.00	2.00	3.00	1.00	4.00	2.00	1.00	1.00	1.00	2.00	2.00	1.00	2.00	2.00	1.00	2.00	2.00	2.00	2.00	2.00	2.00	2.00	2.00	2.00	2.00	2.00	2.00	2.00	2.00	2.00	2.00	2.00	2.00	2.00	2.00	2.00	6.00	6.00	6.00	1.00	1.00	6.00	1.00	1.00	6.00	1.00
Ph09_09	1.00	2.00	59.00	1.00	6.00	2.00	3.00	4.00	2.00	1.00	1.00	1.00	2.00	2.00	1.00	1.00	2.00	1.00	1.00	2.00	2.00	2.00	2.00	2.00	2.00	2.00	2.00	2.00	2.00	2.00	2.00	2.00	2.00	2.00	2.00	2.00	2.00	2.00	1.00	6.00	6.00	6.00	1.00	1.00	6.00	6.00	6.00	6.00	6.00
Ph09_10	1.00	2.00	58.00	1.00	3.00	1.00	2.00	4.00	3.00	1.00	1.00	2.00	2.00	2.00	1.00	2.00	2.00	1.00	2.00	2.00	2.00	2.00	2.00	2.00	2.00	2.00	2.00	2.00	2.00	2.00	2.00	2.00	2.00	2.00	2.00	2.00	2.00	2.00	2.00	6.00	6.00	6.00	3.00	4.00	6.00	6.00	6.00	6.00	6.00
Ph09_11	1.00	2.00	80.00	1.00	6.00	3.00	1.00	2.00	1.00	1.00	1.00	1.00	2.00	2.00	1.00	2.00	2.00	2.00	2.00	2.00	2.00	2.00	2.00	2.00	2.00	2.00	2.00	2.00	2.00	2.00	2.00	2.00	2.00	2.00	2.00	2.00	2.00	2.00	2.00	5.00	5.00	5.00	5.00	5.00	5.00	5.00	5.00	5.00	5.00
Ph09_12	2.00	2.00	61.00	1.00	4.00	3.00	1.00	4.00	1.00	1.00	1.00	1.00	1.00	1.00	1.00	2.00	2.00	1.00	2.00	2.00	2.00	2.00	2.00	2.00	2.00	2.00	2.00	2.00	2.00	2.00	2.00	2.00	1.00	2.00	2.00	1.00	2.00	1.00	1.00	6.00	6.00	6.00	6.00	6.00	6.00	6.00	6.00	6.00	6.00
Ph09_13	2.00	2.00	69.00	1.00	6.00	3.00	2.00	4.00	2.00	1.00	1.00	1.00	1.00	1.00	1.00	1.00	1.00	1.00	1.00	2.00	2.00	2.00	1.00	1.00	1.00	2.00	2.00	1.00	1.00	1.00	1.00	1.00	2.00	1.00	1.00	1.00	1.00	1.00	1.00	6.00	6.00	5.00	6.00	5.00	6.00	6.00	5.00	5.00	6.00
Ph09_14	2.00	2.00	45.00	1.00	3.00	2.00	1.00	1.00	2.00	1.00	1.00	1.00	2.00	2.00	1.00	1.00	1.00	1.00	2.00	2.00	2.00	2.00	2.00	2.00	2.00	2.00	2.00	2.00	2.00	2.00	2.00	2.00	2.00	2.00	2.00	2.00	2.00	2.00	2.00	6.00	6.00	6.00	1.00	1.00	6.00	1.00	6.00	6.00	1.00
Ph09_15	2.00	1.00	61.00	1.00	4.00	3.00	1.00	2.00	2.00	1.00	1.00	1.00	2.00	2.00	1.00	2.00	2.00	1.00	2.00	2.00	2.00	2.00	2.00	2.00	2.00	2.00	2.00	2.00	2.00	2.00	1.00	2.00	1.00	1.00	2.00	2.00	2.00	1.00	2.00	5.00	5.00	5.00	1.00	1.00	5.00	5.00	5.00	5.00	5.00
Ph09_16	2.00	2.00	68.00	1.00	3.00	3.00	1.00	3.00	2.00	1.00	1.00	1.00	2.00	2.00	1.00	2.00	2.00	1.00	2.00	2.00	1.00	2.00	2.00	2.00	2.00	2.00	2.00	1.00	1.00	1.00	2.00	2.00	2.00	2.00	2.00	2.00	2.00	2.00	2.00	6.00	6.00	6.00	6.00	6.00	6.00	6.00	6.00	6.00	6.00
Ph09_17	2.00	2.00	69.00	1.00	3.00	3.00	2.00	4.00	2.00	1.00	1.00	1.00	1.00	1.00	1.00	1.00	1.00	1.00	2.00	1.00	1.00	1.00	1.00	1.00	1.00	1.00	1.00	1.00	1.00	1.00	1.00	1.00	1.00	1.00	1.00	1.00	1.00	1.00	1.00	6.00	6.00	6.00	6.00	6.00	6.00	6.00	6.00	6.00	1.00
Ph09_18	1.00	2.00	53.00	1.00	6.00	3.00	2.00	4.00	2.00	1.00	1.00	1.00	2.00	2.00	2.00	2.00	2.00	2.00	2.00	1.00	1.00	1.00	1.00	1.00	2.00	2.00	2.00	2.00	2.00	2.00	2.00	2.00	2.00	2.00	2.00	2.00	2.00	2.00	2.00	6.00	6.00	6.00	1.00	1.00	6.00	6.00	6.00	6.00	6.00
Ph09_19	1.00	1.00	47.00	1.00	4.00	1.00	3.00	4.00	3.00	1.00	1.00	1.00	2.00	2.00	1.00	2.00	2.00	1.00	2.00	2.00	2.00	2.00	2.00	2.00	2.00	2.00	2.00	2.00	2.00	2.00	2.00	2.00	2.00	2.00	2.00	2.00	2.00	2.00	1.00	5.00	5.00	4.00	3.00	3.00	5.00	3.00	4.00	5.00	3.00
Ph09_20	1.00	1.00	66.00	1.00	4.00	1.00	2.00	4.00	1.00	1.00	1.00	1.00	1.00	2.00	2.00	1.00	2.00	2.00	2.00	2.00	2.00	2.00	2.00	2.00	2.00	2.00	2.00	1.00	1.00	1.00	2.00	2.00	2.00	2.00	2.00	2.00	2.00	2.00	2.00	5.00	5.00	4.00	3.00	2.00	5.00	3.00	2.00	2.00	2.00
Ph10_01	1.00	2.00	64.00	1.00	2.00	3.00	3.00	4.00	3.00	1.00	1.00	1.00	2.00	2.00	1.00	1.00	1.00	1.00	2.00	2.00	1.00	2.00	2.00	2.00	2.00	1.00	1.00	2.00	2.00	1.00	2.00	1.00	2.00	2.00	2.00	2.00	2.00	2.00	1.00	5.00	5.00	4.00	3.00	4.00	3.00	4.00	3.00	4.00	3.00
Ph10_02	1.00	2.00	58.00	1.00	6.00	3.00	3.00	1.00	3.00	1.00	1.00	1.00	1.00	2.00	1.00	1.00	1.00	1.00	1.00	2.00	1.00	2.00	2.00	1.00	1.00	2.00	2.00	1.00	2.00	2.00	2.00	2.00	2.00	2.00	2.00	2.00	2.00	2.00	2.00	5.00	5.00	4.00	4.00	1.00	4.00	4.00	4.00	4.00	4.00
Ph10_03	1.00	1.00	57.00	1.00	5.00	1.00	4.00	4.00	2.00	1.00	1.00	1.00	1.00	1.00	1.00	2.00	1.00	1.00	2.00	1.00	1.00	2.00	1.00	1.00	1.00	1.00	2.00	1.00	1.00	1.00	2.00	2.00	2.00	2.00	2.00	2.00	2.00	2.00	1.00	6.00	6.00	6.00	6.00	6.00	6.00	3.00	6.00	6.00	6.00
Ph10_04	1.00	2.00	59.00	1.00	4.00	1.00	2.00	4.00	2.00	1.00	1.00	1.00	1.00	1.00	1.00	2.00	1.00	1.00	2.00	2.00	1.00	2.00	2.00	2.00	2.00	2.00	2.00	2.00	1.00	1.00	2.00	2.00	2.00	2.00	2.00	2.00	2.00	2.00	1.00	6.00	6.00	6.00	6.00	6.00	6.00	4.00	6.00	6.00	4.00
Ph10_05	1.00	2.00	60.00	1.00	6.00	2.00	4.00	1.00	1.00	1.00	1.00	2.00	2.00	1.00	2.00	1.00	1.00	2.00	2.00	2.00	2.00	2.00	2.00	2.00	2.00	2.00	2.00	1.00	2.00	2.00	2.00	2.00	2.00	2.00	2.00	2.00	2.00	2.00	2.00	5.00	4.00	5.00	3.00	3.00	3.00	4.00	4.00	3.00	3.00
Ph10_06	1.00	2.00	63.00	1.00	4.00	3.00		4.00	1.00	1.00	1.00	1.00	2.00	2.00	1.00	2.00	2.00	1.00	2.00	2.00	1.00	1.00	2.00	2.00	2.00	2.00	2.00	2.00	2.00	2.00	2.00	2.00	2.00	2.00	2.00	2.00	2.00	2.00	2.00	5.00	6.00	5.00	4.00	3.00	4.00	3.00	4.00	3.00	4.00
Ph10_07	1.00	1.00	62.00	1.00	7.00	3.00		4.00	1.00	1.00	1.00	1.00	1.00	1.00	1.00	2.00	1.00	2.00	2.00	2.00	2.00	2.00	2.00	2.00	2.00	2.00	2.00	1.00	1.00	1.00	2.00	2.00	2.00	2.00	2.00	2.00	2.00	2.00	1.00	5.00	4.00	5.00	3.00	3.00	4.00	2.00	3.00	3.00	3.00
Ph10_08	1.00	2.00	58.00	1.00	2.00	1.00	2.00	4.00	2.00	1.00	1.00	2.00	1.00	1.00	1.00	2.00	1.00	1.00	1.00	2.00	1.00	2.00	2.00	2.00	1.00	2.00	2.00	1.00	1.00	1.00	2.00	1.00	2.00	2.00	2.00	2.00	2.00	2.00	1.00	6.00	6.00	4.00	4.00	4.00	5.00	1.00	4.00	4.00	4.00
Ph10_09	1.00	2.00	49.00	1.00	2.00	1.00	3.00	4.00	1.00	1.00	1.00	1.00	1.00	2.00	1.00	1.00	1.00	2.00	2.00	2.00	2.00	2.00	2.00	2.00	2.00	2.00	2.00	2.00	1.00	1.00	2.00	2.00	2.00	2.00	2.00	2.00	2.00	2.00	2.00	5.00	5.00	5.00	4.00	4.00	4.00	4.00	3.00	3.00	3.00
Ph10_10	2.00	2.00	62.00	1.00	5.00	3.00	1.00	4.00	3.00	1.00	1.00	1.00	1.00	1.00	1.00	1.00	1.00	1.00	1.00	1.00	1.00	1.00	1.00	1.00	1.00	1.00	1.00	2.00	1.00	2.00	2.00	2.00	2.00	2.00	2.00	1.00	1.00	1.00	1.00	5.00	6.00	6.00	6.00	5.00	6.00	6.00	6.00	5.00	6.00
Ph10_11	2.00	2.00	56.00	1.00	3.00	3.00	1.00	4.00	2.00	1.00	1.00	1.00	1.00	2.00	1.00	2.00	2.00	1.00	2.00	2.00	2.00	2.00	2.00	2.00	2.00	2.00	2.00	2.00	2.00	2.00	2.00	2.00	2.00	2.00	2.00	2.00	2.00	2.00	2.00	6.00	6.00	6.00	6.00	6.00	6.00	6.00	6.00	6.00	6.00
Ph10_12	2.00	2.00	61.00	1.00	2.00	3.00	1.00	2.00	4.00	1.00	1.00	1.00	2.00	2.00	1.00	2.00	2.00	1.00	2.00	2.00	2.00	2.00	2.00	2.00	2.00	2.00	2.00	2.00	2.00	2.00	2.00	2.00	2.00	2.00	2.00	2.00	2.00	2.00	2.00	6.00	6.00	6.00	1.00	1.00	6.00	1.00	5.00	2.00	2.00
Ph10_13	2.00	2.00	49.00	1.00	2.00	3.00	1.00	4.00	3.00	1.00	1.00	1.00	2.00	2.00	1.00	2.00	2.00	2.00	2.00	2.00	2.00	2.00	2.00	2.00	2.00	2.00	2.00	2.00	2.00	2.00	2.00	2.00	2.00	2.00	2.00	2.00	2.00	2.00	2.00	6.00	6.00	6.00	2.00	1.00	6.00	5.00	5.00	6.00	6.00
Ph10_14	2.00	2.00	86.00	1.00	1.00	3.00	1.00	4.00	3.00	1.00	1.00	1.00	2.00	2.00	1.00	2.00	2.00	1.00	1.00	1.00	1.00	2.00	2.00	2.00	2.00	2.00	2.00	2.00	2.00	1.00	2.00	2.00	2.00	2.00	2.00	2.00	2.00	2.00	2.00	6.00	6.00	6.00	5.00	6.00	6.00	5.00	5.00	6.00	6.00
Ph10_15	2.00	1.00	59.00	1.00	3.00	3.00	1.00	2.00	1.00	1.00	1.00	1.00	2.00	2.00	1.00	1.00	1.00	1.00	2.00	2.00	1.00	1.00	1.00	2.00	1.00	1.00	2.00	1.00	2.00	2.00	2.00	1.00	2.00	2.00	2.00	2.00	2.00	2.00	2.00	6.00	6.00	6.00	2.00	1.00	6.00	6.00	6.00	6.00	2.00
Ph10_16	2.00	2.00	83.00	1.00	4.00	3.00	1.00	2.00	3.00	1.00	1.00	1.00	2.00	2.00	2.00	2.00	2.00	2.00	2.00	2.00	2.00	1.00	2.00	2.00	2.00	2.00	2.00	2.00	2.00	2.00	2.00	2.00	1.00	2.00	2.00	2.00	2.00	2.00	2.00	6.00	6.00	6.00	1.00	1.00	6.00	6.00	6.00	6.00	6.00
Ph10_17	2.00	2.00	68.00	1.00	3.00	3.00	1.00	4.00	2.00	1.00	1.00	1.00	2.00	2.00	2.00	2.00	2.00	2.00	2.00	2.00	2.00	2.00	2.00	2.00	2.00	2.00	2.00	2.00	2.00	2.00	2.00	2.00	2.00	2.00	2.00	2.00	2.00	2.00	2.00	6.00	6.00	6.00	1.00	1.00	1.00	1.00	1.00	1.00	1.00
Ph10_18	2.00	2.00	57.00	1.00	3.00	1.00	4.00	4.00	2.00	1.00	1.00	1.00	2.00	2.00	1.00	2.00	2.00	2.00	2.00	2.00	2.00	2.00	2.00	2.00	2.00	2.00	2.00	2.00	2.00	2.00	2.00	2.00	2.00	2.00	2.00	2.00	2.00	2.00	2.00	6.00	6.00	6.00	1.00	1.00	1.00	1.00	1.00	1.00	1.00
Ph10_19	2.00	2.00	57.00	1.00	3.00	3.00	1.00	4.00	3.00	1.00	1.00	2.00	2.00	2.00	2.00	2.00	2.00	2.00	2.00	2.00	2.00	2.00	2.00	2.00	2.00	2.00	2.00	2.00	2.00	2.00	2.00	2.00	2.00	2.00	2.00	2.00	2.00	2.00	2.00	6.00	6.00	6.00	6.00	1.00	6.00	6.00	6.00	6.00	6.00
[truncated: 62 more columns]
